# Supplementary material for: Catalytic Degradation of Methyl Orange Using Fe/Ag/Zn Trimetallic Nanoparticles
Source: Nanomaterials (Basel). 2025 Dec 31;16(1):60. doi: 10.3390/nano16010060 (PMC12787407; doi:10.3390/nano16010060)
Supplement: Supplementary file 1 [file nanomaterials-16-00060-s001.zip]

Archive with 1 entries (1 files):
- nanomaterials-3983142-supplementary.pdf
